# Supplementary material for: The spatio-temporal patterns and formation mechanisms of cholera epidemics in Hubei Province, China from 1949 to 2020
Source: PLoS Negl Trop Dis. 2026 Mar 18;20(3):e0014125. doi: 10.1371/journal.pntd.0014125 (PMC13020998; doi:10.1371/journal.pntd.0014125)
Supplement: S1 Data — (XLS) [file pntd.0014125.s001.xls]

## Sheet: Cholera by year
Year	Number of cholera cases
1949	188
1950	107
1951	44
1952	0
1953	5
1954	1
1955	0
1956	0
1957	0
1958	0
1959	0
1960	0
1961	0
1962	0
1963	0
1964	0
1965	0
1966	0
1967	0
1968	0
1969	0
1970	0
1971	0
1972	0
1973	0
1974	0
1975	0
1976	0
1977	0
1978	0
1979	0
1980	3
1981	0
1982	21
1983	294
1984	347
1985	192
1986	39
1987	167
1988	1351
1989	9
1990	0
1991	0
1992	1
1993	12
1994	396
1995	13
1996	16
1997	8
1998	204
1999	89
2000	8
2001	6
2002	0
2003	0
2004	0
2005	8
2006	1
2007	16
2008	2
2009	0
2010	0
2011	0
2012	3
2013	2
2014	0
2015	0
2016	7
2017	0
2018	0
2019	0
2020	0

## Sheet: Cholera by county
County name	Number of cholera cases
Anlu	35
Badong	0
Baokang	0
Caidian	17
Zengdu	0
Chibi	139
Chongyang	43
Dawu	32
Daye	355
DanJiangkou	0
Dangyang	0
Dianjun	1
Dongbao	0
DongXihu	9
Duodao	0
Echeng	129
Emshi	18
Fancheng	7
Fangxian	0
Gongan	28
Gucheng	0
Guangshui	1
Hanchuan	141
Hannan	1
Hanyang	78
Hefeng	0
Hongan	14
Honghu	49
Hongshan	117
Huarong	26
Huangpi	30
Huangmei	139
HuangShigang	31
Huangzhou	17
Jiayu	22
Jianli	168
Jianshi	0
Jiangan	138
Jianghan	100
Jiangling	143
Jiangxia	44
Jingshan	1
Jingzhou	4
Laifeng	0
Laohekou	0
Lichuan	0
LiangZihu	14
Luotian	5
Macheng	7
Maojian	1
Nanzhang	0
Qichun	57
Qianjiang	3
Qiaokou	132
Qingshan	70
Shashi	2
Shayang	0
ShenNongjia	0
Shishou	1
Songzi	8
Suixian	0
Tianmen	44
Tieshan	4
Tongcheng	6
Tongshan	18
Tuanfeng	10
Wufeng	0
WuJiagang	2
Wuchang	88
Wuxue	70
Xiling	4
XiSaishan	39
Xishui	14
Xialu	28
Xiantao	68
Xianan	326
Xianfen	0
Xiangcheng	5
Xiangzhou	4
Xiaoting	1
Xiaochang	30
Xiaonan	99
Xinzhou	9
Xingshan	0
Xuanen	0
Yangxin	127
Yiling	4
Yicheng	0
Yidu	0
Yingcheng	98
Yingshan	11
Yuanan	0
Yunmeng	119
Yunxi	0
Yunyang	0
Zaoyang	1
Zhangwan	1
Changyang	1
Zhijiang	0
Zhongxiang	0
Zhushan	0
Zhuxi	0
Jigui	0

## Sheet: Influencing factors
County name	Number of cholera cases	Annual mean temperature(°C)	Annual mean summer temperature(°C)	Annual mean precipitation (mm)	Mean elevation (km)	Annual mean sunshine duration (h)	River network density (km/km2)	Annual mean road network density (km/km2)	Population density (people/km2)	Annual mean GDP (billion yuan)	Nighttime lighting (cd)	Number of years of flooding	Number of years of drought
Anlu	35	16.4117	21.5758	94.7942	83.149	1892.64	0.161823	0.03703	356.26	89.0612	224.782	11	17
Badong	0	13.2069	21.5337	110.832	1046.77	1507.37	0.286472	0.0334543	119.652	45.6292	63.0041	6	7
Baokang	0	13.3346	21.6035	95.1485	907.299	1712.07	0.10614	0.0502475	76.0169	46.2337	39.97	10	8
Caidian	17	17.1747	17.5739	105.265	28.0781	1819.04	0.514818	0.0232703	491.706	163.508	971.52	14	6
Zengdu	0	16.044	17.5039	91.4673	114.852	1903.86	0.20243	0.0198154	439.129	195.789	325.769	16	19
Chibi	139	17.2083	17.0636	113.849	94.0935	1743.87	0.207255	0.0672588	229.945	159.919	256.527	19	10
Chongyang	43	16.7298	17.2033	122.556	247.496	1685.36	0.218739	0.074841	176.608	53.0483	116.647	16	6
Dawu	32	15.9368	19.4108	100.782	167.384	1931.43	0.244151	0.0287414	248.638	65.0096	167.967	14	11
Daye	355	17.1906	16.9441	118.819	98.443	1714.32	0.234564	0.0601679	463.341	246.63	546.313	13	3
DanJiangkou	0	15.3946	17.7507	82.4663	388.683	1858.68	0.40657	0.0234945	115.153	94.9011	158.953	7	9
Dangyang	0	16.6008	17.5066	90.3077	127.067	1668.37	0.2382	0.0266848	187.484	192.351	154.626	9	7
Dianjun	1	16.3446	21.1473	97.3221	296.283	1567.29	0.42765	0.0411386	137.069	25.742	562.839	15	7
Dongbao	0	16.1562	21.6553	88.3654	193.636	1777.92	0.296036	0.0241598	174.896	141.491	268.567	16	13
DongXihu	9	17.0893	21.5372	104.21	23.1383	1858.28	0.74919	0.0312542	687.235	336.572	1838.81	17	17
Duodao	0	16.6452	20.5168	88.1566	92.3074	1789.74	0.326772	0.0771538	565.309	107.752	597.185	16	13
Echeng	129	17.2998	20.8196	115.975	38.9291	1739.24	0.495826	0.042525	844.958	209.378	1168.73	10	3
Emshi	18	13.3783	21.2961	121.178	1055.85	1276.02	0.13957	0.0540985	162.088	96.9633	88.7815	17	10
Fancheng	7	16.1657	21.4162	85.2231	81.4304	1802.76	0.313808	0.0598019	922.026	217.586	1110.47	18	29
Fangxian	0	13.3175	21.7597	90.6526	893.396	1742.47	0.161466	0.0552971	73.7539	37.1995	40.3198	5	8
Gongan	28	17.1453	21.6655	98.2736	35.5707	1659.2	0.440184	0.0594975	341.952	111.386	232.864	10	5
Gucheng	0	15.2896	19.9928	86.6607	378.458	1772.12	0.157408	0.0426342	183.008	130.104	145.496	8	9
Guangshui	1	15.902	21.6012	95.7237	157.83	1914.4	0.263385	0.0324002	261.311	127.046	144.147	13	15
Hanchuan	141	16.9979	21.4732	100.19	26.2508	1843.7	0.554418	0.0302724	515.861	216.692	381.202	13	8
Hannan	1	17.2695	21.4847	107.37	23.8454	1792.64	1.02053	0.0758522	464.079	219.196	409.776	14	6
Hanyang	78	17.2286	21.5252	106.306	24.3667	1825.11	1.70916	0.0960184	4099.12	362.434	4298.93	16	17
Hefeng	0	12.6751	21.4792	123.503	1143.74	1311.65	0.102675	0.0446393	59.7464	24.5218	20.5378	10	1
Hongan	14	16.3958	21.6633	104.117	103.709	1923.2	0.351362	0.0887934	296.524	68.2138	125.43	15	17
Honghu	49	17.3477	20.6331	105.974	24.0593	1791.57	0.380454	0.08534	271.865	105.774	194.816	9	9
Hongshan	117	17.2135	21.0316	108.619	27.8795	1803.8	0.610773	0.0479235	1955.29	420.997	2480.67	16	17
Huarong	26	17.2768	20.8517	111.915	22.3875	1784.26	0.804774	0.0971568	447.581	117.11	758.796	8	4
Huangpi	30	16.7523	21.1426	104.113	65.4018	1877.81	0.305918	0.0516573	414.675	292.755	612.874	12	7
Huangmei	139	17.266	20.9637	122.53	75.7556	1720.42	0.360204	0.0737878	406.36	91.1461	396.13	18	8
HuangShigang	31	17.3263	21.0828	118.336	31.0217	1746.33	2.51845	0.0833577	4718.04	99.5763	4500.14	14	7
Huangzhou	17	17.2696	21.3067	114.168	24.2942	1777.98	0.63943	0.02585	1255.09	93.1545	1179.95	17	20
Jiayu	22	17.374	21.3246	109.936	29.1139	1763.69	0.554971	0.0346886	264.385	96.6914	264.199	13	6
Jianli	168	17.2902	21.1692	103.394	26.9273	1761.33	0.373339	0.0544276	346.749	118.98	191.725	12	7
Jianshi	0	12.844	21.0958	117.613	1145.24	1371.26	0.147818	0.0321878	151.047	40.6384	39.9558	8	6
Jiangan	138	17.1641	21.0521	108.139	23.6445	1836.87	0.78124	0.0339971	7917.83	458.309	5135.42	16	17
Jianghan	100	17.153	21.1748	107.699	27.6844	1842.54	1.75253	0.062955	14328.8	473.03	5859.79	16	17
Jiangling	143	17.1163	20.9931	96.7906	29.4544	1711.96	0.593633	0.0298012	449.017	38.3517	225.581	5	13
Jiangxia	44	17.322	21.2096	111.241	30.8765	1757.26	0.380026	0.0426982	322	304.365	633.094	14	6
Jingshan	1	16.3049	13.7735	91.8209	153.386	1842.72	0.210689	0.0406943	152.592	151.601	140.235	14	13
Jingzhou	4	16.9946	20.1719	91.5874	40.8165	1688.95	0.725965	0.0857879	378.076	113.777	488.707	12	9
Laifeng	0	15.6809	18.073	119.094	666.669	1139.62	0.219797	0.0601342	173.283	29.2567	69.9267	11	2
Laohekou	0	15.9776	19.0051	84.2455	132.083	1757.81	0.232918	0.0522827	414.326	134.536	274.146	8	14
Lichuan	0	12.7514	18.9224	117.192	1218.6	1212.47	0.170928	0.09293	135.345	57.2597	42.7694	6	2
LiangZihu	14	17.3465	19.8468	114.105	35.0244	1743.06	1.01209	0.0748102	276.441	31.6563	168.942	8	4
Luotian	5	15.9172	20.0297	121.212	299.879	1868.52	0.268469	0.104082	213.736	57.3831	91.3359	16	12
Macheng	7	16.1251	18.446	110.906	210.218	1955.02	0.284294	0.0755787	248.995	126.341	130.136	18	14
Maojian	1	14.4412	17.3424	83.6622	631.448	1933.64	0.245866	0.0462959	609.555	126.707	671.916	4	6
Nanzhang	0	15.0383	20.7889	91.0883	471.733	1770.96	0.132782	0.0117274	127.525	98.2638	50.6024	13	12
Qichun	57	16.8412	20.6442	123.755	170.312	1773.93	0.222536	0.100292	307.587	98.6669	126.387	21	9
Qianjiang	3	17.0374	20.4043	95.2906	29.7944	1757.04	0.375525	0.0368215	387.48	282.753	404.789	12	6
Qiaokou	132	17.1496	21.3323	107.222	27.5773	1850.41	0.904428	0.0401218	12318.9	296.586	5469.46	16	17
Qingshan	70	17.173	21.4078	108.31	29.9062	1802.85	0.315436	0.0755784	5400.63	314.763	4252.35	16	17
Shashi	2	17.0365	21.3867	93.5694	29.0766	1703.83	1.01328	0.0276709	712.731	177.914	870.52	1	1
Shayang	0	16.8176	21.4907	89.2243	51.0282	1746.24	0.348353	0.0441885	198.096	116.888	151.981	16	13
ShenNongjia	0	9.08097	21.2698	103.567	1673.83	1629.5	0.0864923	0.0667069	19.8118	11.5399	26.7222	1	5
Shishou	1	17.223	21.3947	102.021	34.6297	1686.06	0.203573	0.0511722	341.712	81.4791	193.805	10	7
Songzi	8	16.9146	21.2574	98.1893	114.969	1605.62	0.332898	0.0347329	334.343	112.74	172.605	16	11
Suixian	0	15.5346	21.2389	89.2958	219.595	1888.67	0.11728	0.0596183	144.092	98.9075	75.1619	16	19
Tianmen	44	16.8933	21.2307	94.3775	31.0578	1780.95	0.642841	0.0340469	477.969	231.079	261.092	13	13
Tieshan	4	17.0737	21.5886	119.547	108.526	1725.54	0	0.0538153	1606.5	21.3124	2069.07	14	7
Tongcheng	6	16.7181	21.2521	123.731	261.339	1655.09	0.177253	0.0442465	319.684	55.761	167.59	13	7
Tongshan	18	16.4469	21.2868	126.669	297.176	1660.15	0.231159	0.0461162	130.798	45.5431	65.1025	20	5
Tuanfeng	10	16.9239	21.1921	114.097	102.114	1841.11	0.388678	0.0564527	243.165	40.2548	253.634	18	20
Wufeng	0	12.4739	21.5126	118.451	1169.61	1428.02	0.289021	0.0217226	72.2266	29.2073	28.7319	13	2
WuJiagang	2	17.0606	21.3115	93.5995	81.613	1570.17	1.00935	0.0533851	2161.06	102.955	2306.62	15	7
Wuchang	88	17.2114	21.5274	107.57	29.3191	1801.9	0.507964	0.027588	5283.35	473.008	4854.07	16	17
Wuxue	70	17.3882	21.1263	121.296	62.2374	1710.73	0.246948	0.0977793	462.672	120.941	287.753	14	7
Xiling	4	16.9575	21.5782	94.0765	141.69	1548.74	2.0731	0.0625108	3600.54	160.867	2906.04	15	7
XiSaishan	39	17.2829	21.0555	120.476	78.6424	1733.3	1.71346	0.0245871	1362.01	150.694	1361.97	14	7
Xishui	14	17.115	20.947	118.459	82.9213	1782	0.307368	0.186083	413.45	99.5158	255.613	13	6
Xialu	28	17.2216	21.6572	120.009	60.1443	1717.74	0.127608	0.0494432	1975.95	183.408	3155.12	14	7
Xiantao	68	17.1679	18.1808	100.775	26.7016	1786.34	0.485786	0.0575201	453.196	305.214	270.374	14	11
Xianan	326	17.1839	21.1035	117.602	109.126	1707.94	0.334014	0.0515419	285.12	120.901	388.661	19	16
Xianfen	0	13.987	20.1125	119.918	958.913	1151.53	0.166251	0.0221429	111.313	33.8857	34.8863	8	6
Xiangcheng	5	16.1362	21.1005	85.7281	101.982	1829.19	0.340453	0.0185856	343.597	149.329	689.843	18	29
Xiangzhou	4	15.9728	19.7454	85.1655	101.726	1842.87	0.246313	0.0845246	368.826	257.387	374.806	18	29
Xiaoting	1	16.9051	20.9083	94.6223	111.488	1566.98	0.607487	0.0294353	292.033	67.3916	1211.77	13	8
Xiaochang	30	16.4796	21.0882	99.7812	89.7082	1909.61	0.315957	0.0956416	399.867	55.0714	279.614	19	22
Xiaonan	99	16.8454	20.9118	100.775	32.4759	1896.98	0.32582	0.101694	722.861	136.393	760.741	20	22
Xinzhou	9	17.0538	20.7511	108.949	37.1826	1861.63	0.361197	0.0353206	517.957	276.707	618.676	19	7
Xingshan	0	12.4262	21.0658	102.162	1115.15	1588.2	0.118543	0.0365964	65.91	45.2746	73.5271	9	7
Xuanen	0	13.5125	20.7202	123.825	1032.37	1201.05	0.163381	0.0200895	98.185	28.6335	23.8056	6	4
Yangxin	127	17.2346	21.4103	122.318	119.546	1678.52	0.318755	0.0606239	252.124	108.643	182.021	15	10
Yiling	4	14.66	21.1758	98.8545	647.995	1597.69	0.220204	0.0491936	118.329	212.214	222.613	15	7
Yicheng	0	16.1583	21.3818	86.265	109.88	1838.8	0.155931	0.123455	202.012	127.546	139.877	12	16
Yidu	0	16.4226	21.3136	99.3958	264.887	1552.85	0.66745	0.402439	260.138	218.159	271.746	15	7
Yingcheng	98	16.7807	21.3758	95.9825	39.1285	1855.74	0.559058	0.149572	462.871	131.035	331.152	15	12
Yingshan	11	15.4297	20.9694	126.595	386.55	1854.2	0.243091	0.343402	234.613	42.9051	78.4233	16	8
Yuanan	0	15.2986	20.4362	93.4073	467.112	1667.68	0.163749	0.23002	101.117	76.1774	72.3234	12	4
Yunmeng	119	16.7557	17.0027	97.9376	33.3096	1901.74	0.524692	0.102523	723.684	96.3889	533.712	14	5
Yunxi	0	14.155	21.1417	74.0563	710.627	1903.29	0.154683	0.101957	117.277	31.9886	42.7888	8	11
Yunyang	0	15.0657	21.2115	77.4012	527.659	1916.98	0.358539	0.214211	136.879	48.4147	73.1283	11	15
Zaoyang	1	15.7317	21.0644	85.7078	151.598	1893.06	0.135597	0.050539	257.871	239.758	190.606	11	13
Zhangwan	1	15.3419	17.0063	79.7613	468.44	1935.59	0.219782	0.202672	504.671	164.522	656.96	4	6
Changyang	1	13.9962	19.1737	109.663	854.994	1506	0.249225	0.0246588	107.226	60.217	66.0119	14	5
Zhijiang	0	16.9955	20.587	93.308	66.2454	1625	0.421291	0.171543	316.319	192.871	394.247	13	8
Zhongxiang	0	16.372	19.8277	87.0331	101.409	1849.75	0.226776	0.0634185	187.182	198.839	129.531	18	13
Zhushan	0	13.7731	18.3367	87.6718	824.544	1726.7	0.196072	0.116791	111.038	39.7763	39.5798	5	10
Zhuxi	0	12.7633	21.099	92.0353	1022.67	1632.19	0.170575	0.172708	95.322	32.2679	39.6307	10	8
Jigui	0	14.1885	18.3748	105.175	827.305	1571.95	0.184585	0.368193	155.138	54.6034	69.593	8	7

## Sheet: Standardized value of factors
Year	Number of cholera cases	Annual mean temperature(°C)	Annual mean summer temperature(°C)	Annual mean precipitation (mm)	Number of years of drought	Number of years of flooding	Population density (people/km2)	Annual mean GDP (billion yuan)
1949	0.78544	0.41397	0.17189	0.37202	-1.09698	-0.04177	-1.88016	-0.55455
1950	0.32405	-0.46917	-0.10558	0.09729	0.63637	-0.21556	-1.83313	-0.55446
1951	-0.03481	-0.59722	0.4545	-0.2838	0.24243	0.74024	-1.78495	-0.55412
1952	-0.28544	-0.74065	-0.65241	0.85659	0.24243	-0.56312	-1.72816	-0.55369
1953	-0.25696	0.35401	0.74469	-0.76341	1.03031	0.74024	-1.67833	-0.55326
1954	-0.27975	-1.28239	-1.45526	3.00853	-1.09698	-0.04177	-1.62621	-0.55283
1955	-0.28544	-0.37249	0.35132	-1.05678	-0.30909	-0.99757	-1.58467	-0.5524
1956	-0.28544	-1.31073	-0.28546	0.30472	-0.30909	-0.65001	-1.53879	-0.54874
1957	-0.28544	-1.25704	-1.17399	-0.6007	0.95152	-1.17135	-1.45031	-0.54508
1958	-0.28544	-0.4931	-0.18948	0.32441	-0.54546	1.34848	-1.37615	-0.5431
1959	-0.28544	0.37281	0.64029	-0.45655	1.18789	0.39268	-1.35144	-0.54113
1960	-0.28544	-0.02575	0.50164	-0.19753	0.16364	-0.82379	-1.37017	-0.53916
1961	-0.28544	0.70182	1.20775	-0.68764	1.03031	-0.21556	-1.34268	-0.53998
1962	-0.28544	-0.64314	0.2092	0.06875	-0.30909	-0.82379	-1.26146	-0.54081
1963	-0.28544	-0.28165	0.58704	-0.02305	-0.78182	-1.08446	-1.19347	-0.54163
1964	-0.28544	-1.01311	-1.40036	1.11878	-0.62425	-0.56312	-1.13283	-0.54245
1965	-0.28544	-0.73591	-0.36939	-0.49005	-0.70304	-0.30245	-1.05557	-0.54328
1966	-0.28544	-0.08077	0.82213	-2.29623	0.00606	-1.43202	-0.96797	-0.54081
1967	-0.28544	-1.45996	-0.96372	0.86551	-1.01819	-0.91068	-0.89181	-0.53833
1968	-0.28544	-0.60406	-0.11207	-0.46113	-0.62425	-1.08446	-0.78572	-0.53586
1969	-0.28544	-1.71547	-1.54034	0.84543	-0.2303	-0.47623	-0.68167	-0.53339
1970	-0.28544	-1.54603	-1.5153	0.62193	3.63033	-0.99757	-0.58927	-0.53091
1971	-0.28544	-1.06409	-0.61559	-0.41954	-0.9394	-0.99757	-0.49542	-0.52561
1972	-0.28544	-1.08333	-1.21819	-0.49043	-1.01819	-1.17135	-0.42068	-0.52341
1973	-0.28544	-0.09274	-0.47881	0.85378	-0.62425	-0.38934	-0.35018	-0.5212
1974	-0.28544	-0.88758	-0.81986	-0.50909	-0.07273	0.04512	-0.30183	-0.519
1975	-0.28544	-0.339	-0.75336	0.59122	-1.01819	-0.21556	-0.24883	-0.5168
1976	-0.28544	-1.40912	-1.1167	-1.46022	-0.2303	-1.43202	-0.19656	-0.51208
1977	-0.28544	-0.40071	-0.59201	0.49615	0.79395	0.65335	-0.14836	-0.50736
1978	-0.28544	0.56918	1.18005	-1.84446	2.60608	-1.08446	-0.09995	-0.50264
1979	-0.28544	0.20618	0.96346	0.07959	-0.9394	0.13201	-0.04828	-0.49793
1980	-0.26835	-1.1107	-1.44806	1.70259	-1.09698	0.39268	-0.00215	-0.49321
1981	-0.28544	-0.60622	-0.98779	-1.14311	-0.30909	-0.82379	0.04776	-0.48852
1982	-0.16582	-0.57262	-1.1993	0.87018	-0.46667	-0.04177	0.10183	-0.47372
1983	1.38923	-0.14717	-0.1895	2.22703	-0.38788	0.91402	0.13257	-0.45892
1984	1.69113	-1.55889	-1.83527	-0.12726	0.00606	0.13201	0.16892	-0.44412
1985	0.80822	-0.81152	-1.14612	-0.67447	0.47879	-1.08446	0.21794	-0.42932
1986	-0.06329	-0.29467	-0.18808	-1.02297	1.50304	0.65335	0.26977	-0.4208
1987	0.66582	0.14264	-0.0063	0.67932	-1.09698	0.65335	0.33143	-0.41227
1988	7.41009	-0.26726	-0.21843	-0.99351	-0.07273	-0.65001	0.40839	-0.40195
1989	-0.23418	-0.87575	-1.80808	1.81304	-1.09698	1.69604	0.47946	-0.39163
1990	-0.28544	0.25699	0.02131	-0.1232	1.66062	0.47957	0.61307	-0.38131
1991	-0.28544	-0.91912	-1.24397	0.21323	-0.70304	1.95671	0.66462	-0.36501
1992	-0.27975	-0.69525	-0.09015	-1.25055	1.66062	-0.04177	0.71616	-0.3487
1993	-0.21709	-1.43359	-1.64036	0.82291	0.16364	0.47957	0.76771	-0.3324
1994	1.97024	0.51419	0.20627	-0.61678	1.03031	-1.08446	0.81925	-0.3161
1995	-0.21139	0.24343	0.03656	-0.34372	-0.07273	1.43537	0.8708	-0.29979
1996	-0.1943	-0.86606	-1.0985	0.87362	-1.09698	1.52226	0.92234	-0.28349
1997	-0.23987	0.43274	0.15244	-1.16372	-0.07273	0.91402	0.97389	-0.26718
1998	1.05316	1.74679	1.62914	1.02	-0.30909	2.21738	1.02543	-0.25088
1999	0.22152	0.9644	0.52256	-0.22131	-0.15152	1.95671	1.07698	-0.23457
2000	-0.23987	0.38282	-0.06302	0.44967	0.4	1.95671	1.12852	-0.21827
2001	-0.25126	1.03117	0.94014	-1.95676			1.10824	-0.16193
2002	-0.28544	1.41469	1.07343	1.2927			1.08797	-0.11967
2003	-0.28544	0.45171	0.03446	0.8547			1.06769	-0.07317
2004	-0.28544	1.55205	1.6819	-0.18697			1.04741	-0.00949
2005	-0.23418	0.68589	0.20425	-0.07084			1.02714	0.00729
2006	-0.27975	2.08285	1.74439	-1.06551			1.00686	0.08352
2007	-0.1943	2.2323	1.91787	0.10915			0.98658	0.19665
2008	-0.26835	0.97561	0.66066	0.35834			0.96631	0.36302
2009	-0.28544	1.31116	0.76727	-0.63151			0.94603	0.49637
2010	-0.28544	0.66465	0.29812	0.61492			0.92575	0.72364
2011	-0.28544	0.16894	0.06023	-1.50134			0.93035	1.08359
2012	-0.18291	-0.02707	-0.95227	-0.52781			0.93495	1.37086
2013	-0.27405	1.59439	1.72729	-0.58133			0.93954	1.63535
2014	-0.28544	0.29313	0.69698	0.10778			0.94414	1.87001
2015	-0.28544	0.862	0.50317	0.83258			0.94874	2.08278
2016	-0.24557	1.56468	1.16546	0.95903			0.95333	2.31615
2017	-0.28544	1.55696	1.74407	-0.10434			0.95793	2.60331
2018	-0.28544	1.52938	1.51145	-0.49514			0.96253	3.08517
2019	-0.28544	1.47188	1.34754	-1.46779			0.96712	3.48575
2020	-0.28544	1.34568	0.99215	2.00507			0.97172	3.27899
