# Supplementary material for: The spatio-temporal patterns and formation mechanisms of cholera epidemics in Hubei Province, China from 1949 to 2020
Source: PLoS Negl Trop Dis. 2026 Mar 18;20(3):e0014125. doi: 10.1371/journal.pntd.0014125 (PMC13020998; doi:10.1371/journal.pntd.0014125)
Supplement: S1 Table — (XLS) [file pntd.0014125.s002.xls]

## Sheet: Sheet1
Region	References
Hubei Province	Editorial Office of Hubei Health Chronicles. Selected Materials for Hubei Health Chronicles (Volume 13). Wuhan: Editorial Office of Hubei Medical and Health Chronicles, 1989: 71.
Wuhan	Li Zhi, Wuhan Local Chronicles Compilation Committee. Wuhan Chronicles: Health Chronicle. Wuhan: Wuhan University Press, 1993: 106.
	Wuhan Health Yearbook Compilation Committee. Wuhan Health Yearbook (1986-1995). Wuhan: Wuhan Press, 1997: 100, 112, 122, 140, 151, 161, 183.
	Wuhan Health Yearbook Compilation Committee. Wuhan Health Yearbook (1996-1997). Wuhan: Wuhan Press, 1998: 40-41.
	Wuhan Health Yearbook Compilation Committee. Wuhan Health Yearbook (1998-2000 Special Issue). Wuhan: Wuhan Press, 2002: 58, 100, 111.
	Zhang Jianhua, Lin Guosheng. Wuhan Health Yearbook 2001. Wuhan: Wuhan Press, 2003: 37, 49-50, 54, 72.
	Wuhan Municipal Health Bureau. Wuhan Health Yearbook 2006. Wuhan: Wuhan Press, 2007: 97, 178.
	Zhang Jianhua, Lin Guosheng. Wuhan Health Yearbook 2008. Wuhan: Wuhan Press, 2009: 94.
	Zhang Jianhua, Lin Guosheng. Wuhan Health Yearbook 2009. Wuhan: Wuhan Press, 2010: 81.
	Wuchang District Local Chronicles Compilation Committee of Wuhan. Chronicles of Wuchang District (Volume 2). Wuhan: Wuhan Press, June 2008: 980.
	Jiang'an District Local Chronicles Compilation Committee of Wuhan. Chronicles of Jiang'an District (Volumes 1 & 2). Wuhan: Wuhan Press, 2009: 1512.
	Qiaokou District Local Chronicles Compilation Committee of Wuhan. Chronicles of Qiaokou District. Wuhan: Wuhan Press, 2007: 842.
	Compilation Committee of Health Chronicles of Hongshan District, Wuhan. Health Chronicles of Hongshan District, Wuhan. Hongshan District Health Bureau of Wuhan, 1984: 70.
	Hanyang District Local Chronicles Compilation Committee of Wuhan. Chronicles of Hanyang District (Volume 2). Wuhan: Wuhan Press, 2008: 1257.
	Jianghan District Local Chronicles Compilation Committee of Wuhan, Jiang Weilin, Yuan Jigang, Yan Guoyun. Chronicles of Jianghan District. Wuhan: Wuhan Press, 2007: 808.
	Huangpi County Chronicles Compilation Committee. Chronicles of Huangpi County. Wuhan: Wuhan Press, 1992: 469.
	Xinzhou District Local Chronicles Compilation Committee of Wuhan. Chronicles of Xinzhou District. Wuhan: Wuhan Press, 2010: 576.
	Xinzhou County Chronicles Compilation Committee. Chronicles of Xinzhou County. Wuhan: Wuhan Press, 1992: 616.
	Jianghan District Local Chronicles Compilation Committee of Wuhan. Chronicles of Jianghan District. Wuhan: Wuhan Press, 2007: 808.
Xiaogan	Xiaogan Municipal Local Chronicles Compilation Committee of Hubei Province. Chronicles of Xiaogan City (1949-2005). Wuhan: Hubei People's Publishing House, 2013: 1851.
	Xiaogan Municipal Local Chronicles Compilation Committee of Hubei Province. Chronicles of Xiaogan City. Beijing: Xinhua Publishing House, 1992: 784.
	Xiaogan Yearbook Compilation Committee of Hubei Province. Xiaogan Yearbook 2008. Beijing: China Literature and History Publishing House, 2009: 718.
	Xiaonan District Local Chronicles Compilation Committee. Chronicles of Xiaonan District (1990-2008). Wuhan: Hubei People's Publishing House, 2015: 574.
	Yingcheng Municipal Local Chronicles Compilation Committee of Hubei Province. Chronicles of Yingcheng County. Beijing: China City Publishing House, 1992: 846.
	Xiaogan Municipal Local Chronicles Compilation Committee of Hubei Province. Chronicles of Xiaogan City (1949-2005). Wuhan: Hubei People's Publishing House, 2013: 1851.
	Hanchuan County Local Chronicles Compilation Committee of Hubei Province. Chronicles of Hanchuan County. Beijing: China City Publishing House, 1992: 624.
	Hanchuan Municipal Local Chronicles Compilation Committee of Hubei Province. Chronicles of Hanchuan City. Wuhan: Changjiang Publishing House, 2010: 783.
Xianning	Xianning Yearbook Editorial Committee. Xianning Yearbook 2006. Chongwen Press, 2006: 282.
	Xianning Municipal Local Chronicles Compilation Committee of Hubei Province. Chronicles of Xianning City. Beijing: China City Publishing House, 1992: 738.
	Xianning Municipal Local Chronicles Office. Chronicles of Xianning City. Wuhan: Hubei Science and Technology Press, 2014: 939-940.
	Tan Haihua. Chronicles of Xian'an District. Wuhan: Hubei Science and Technology Press, 2015: 708.
	Chongyang County Chronicles Compilation Committee. Chronicles of Chongyang County. Wuhan: Wuhan University Press, 1991: 588.
	Chongyang County Local Chronicles Compilation Committee. Chronicles of Chongyang County. Hubei People's Publishing House, 2013: 645.
	Jiayu County Local Chronicles Compilation Committee of Hubei Province. Chronicles of Jiayu County. Wuhan: Hubei Science and Technology Press, 1993: 840.
	Chibi Municipal Local Chronicles Compilation Committee. Chronicles of Chibi City. Wuhan: Hubei Science and Technology Press, 2014: 667.
	Editorial Department of Chibi Yearbook. Chibi Yearbook 2006. Editorial Department of Chibi Yearbook, 2006: 409.
	Tongshan County Local Chronicles Compilation Committee. Chronicles of Tongshan County (1986-2005). Wuhan: Hubei Science and Technology Press, 2014: 671.
Yichang	Dong Meijie, Li Xiaowen. Annals of Yichang Municipal Health and Anti-epidemic Station (May 1952 - April 2002). Compilation Committee of Annals of Yichang Municipal Health and Anti-epidemic Station, 2002: 49-53.
	Yichang Municipal Local Chronicles Compilation Committee of Hubei Province. Chronicles of Yichang City. Hefei: Huangshan Publishing House, 1999: 1171.
	Yichang Municipal Local Chronicles Compilation Committee. Chronicles of Yichang City (1979-2000, Volume 2). Beijing: Fangzhi Publishing House, 2012: 1650-1651.
	Xingshan County Local Chronicles Compilation Committee of Hubei Province. Chronicles of Xingshan County. Beijing: China Three Gorges Publishing House, 1997: 511.
	Dangyang Municipal Local Chronicles Compilation Committee of Hubei Province. Chronicles of Dangyang City. Wuhan: Wuhan Press, 2008: 613.
Huanggang	Huanggang Municipal Local Chronicles Compilation Committee of Hubei Province. Chronicles of Huanggang City (Volume 2). Wuhan: Chongwen Press, 2004: 1742-1743.
	Huanggang County Chronicles Compilation Committee. Chronicles of Huanggang County. Wuhan: Wuhan University Press, 1990: 549.
	Tong Dezhao. Huanggang Yearbook 2007. Compilation Committee of Huanggang Yearbook, 2007: 225.
	Wuxue Municipal Local Chronicles Compilation Committee of Hubei Province. Chronicles of Guangji County. Shanghai: Chinese Dictionary Press, 1994: 748.
	Wuxue Municipal Local Chronicles Compilation Committee of Hubei Province. Chronicles of Wuxue City. Wuhan: Hubei People's Publishing House, 2011: 586.
	Hong'an County Local Chronicles Compilation Committee of Hubei Province. Chronicles of Hong'an County (1990-2007). Wuhan: Wuhan University Press, 2016: 594.
	Qichun County Local Chronicles Compilation Committee. Chronicles of Qichun County. Wuhan: Chongwen Press, 2015: 767-768.
	Macheng Municipal Local Chronicles Office. Macheng Yearbook 2014. Wuhan: Changjiang Publishing House, 2014: 327-328.
Ezhou	Ezhou Yearbook Editorial Committee. Ezhou Yearbook 2000. Beijing: Chongwen Press, 2000: 220.
	Ezhou Municipal Local Chronicles Compilation Committee. Chronicles of Ezhou City. Wuhan: Zhonghua Book Company, 2000: 819-820.
	Ezhou Municipal Local Chronicles Compilation Committee. Chronicles of Ezhou City (1983-2007). Wuhan: Hubei People's Publishing House, 2014: 936-938.
	Ezhou Municipal Health Chronicles Compilation Committee. Health Chronicles of Ezhou City (1983-2007). Wuhan: Hubei Science and Technology Press, 2011: 262.
	Huarong District Local Chronicles Compilation Committee of Ezhou City, Hubei Province. Chronicles of Huarong District. Wuhan: Hubei People's Publishing House, 2015: 695.
	Jiang Hong. Chronicles of Honghu City. Wuhan: Hubei People's Publishing House, 2013: 674.
Xiangyang	Xiangyang Municipal Local Chronicles Compilation Committee, Xiangyang Municipal People's Government of Hubei Province. Chronicles of Xiangfan City (1979-2005, Volume 2). Beijing: Fangzhi Publishing House, 2015: 28-32.
	Xiangfan Municipal Local Chronicles Compilation Committee of Hubei Province. Chronicles of Xiangfan City. Beijing: China City Publishing House, 1994: 828.
	Zaoyang Municipal Local Chronicles Compilation Committee. Chronicles of Zaoyang City (1979-2005). Wuhan: Hubei People's Publishing House, 2013: 594.
Huangshi	Huangshi Municipal Local Chronicles Compilation Committee. Huangshi Yearbook 1995. Wuhan: Hubei People's Publishing House, 1995: 520.
	Huangshi Municipal Local Chronicles Compilation Committee. Huangshi Yearbook 2009. Internal Data, 2009: 264.
	Huangshi Municipal Local Chronicles Compilation Committee. Huangshi Yearbook 2013. Internal Data, 2013: 266.
	Huangshi Municipal Local Chronicles Compilation Committee. Chronicles of Huangshi City (1980-2002). Wuhan: Hubei People's Publishing House, 2001: 2013.
	Huangshi Municipal Health Chronicles Compilation Committee. Health Chronicles of Huangshi City (1880-1985). Compilation Committee of Health Chronicles of Huangshi City, 1990: 98.
	Tieshan District Local Chronicles Compilation Committee of Huangshi City. Chronicles of Tieshan District. Wuhan: Hubei People's Publishing House, 1998: 210.
	Xialu District Local Chronicles Compilation Committee of Huangshi City. Chronicles of Xialu District. Wuhan: Hubei People's Publishing House, 1998: 229.
	Compilation Committee of Health Chronicles of Yangxin County. Health Chronicles of Yangxin County (1851-1985). Internal Data, 1986: 117.
Tianmen	Tianmen Municipal Local Chronicles Compilation Committee. Chronicles of Tianmen City (1979-2003). Wuhan: Changjiang Publishing House, 2013: 581.
Qianjiang	Qianjiang Municipal Local Chronicles Compilation Committee. Chronicles of Qianjiang City (1986-2005). Wuhan: Changjiang Publishing House, 2011: 703.
Jingmen	The Second County Chronicles Compilation Committee of Jingshan County. Chronicles of Jingshan County. Wuhan: Chongwen Press, 2014: 845.
Enshi	Qin Bin. Chronicles of Enshi City (1983-2003). Wuhan: Hubei People's Publishing House, 2011: 550.
