# Supplementary material for: The spatio-temporal patterns and formation mechanisms of cholera epidemics in Hubei Province, China from 1949 to 2020
Source: PLoS Negl Trop Dis. 2026 Mar 18;20(3):e0014125. doi: 10.1371/journal.pntd.0014125 (PMC13020998; doi:10.1371/journal.pntd.0014125)
Supplement: S2 Table — (XLS) [file pntd.0014125.s003.xls]

## Sheet: Sheet1
County Name in 2020	Time of Change	Historical County Names
Wuchang District	In use since 1949	Wuchang County
Qingshan District	Established in 1955
Hongshan District	Established in 1955
Dongxihu District	Established in 1958
Caidian District	Established by restructuring Hanyang County in 1992	Hanyang County
Jiangxia District	Established by restructuring Wuchang County in 1995	Wuchang County
Huangpi District	Established by restructuring Huangpi County in 1998	Huangpi County
Xinzhou District	Established by restructuring Xinzhou County in 1998	Xinzhou County
Huangshigang District	Established in 1972	Daye County
Xisaishan District	Established in 1972
Daye City	Established by restructuring Daye County in 1994
Xialu District	Established in 1979
Tieshan District	Established in 1972
Maojian District	Established in 1984	Yun County
Zhangwan District	Established in 1984
Yunyang District	Established by restructuring Yun County in 2014
Danjiangkou City	Established by restructuring Jun County in 1983	Jun County
Xiling District	Established in 1986	Yichang County
Wujiagang District	Established in 1986
Dianjun District	Established in 1986
Xiaoting District	Established in 1995
Yiling District	Established by restructuring Yichang County in 2001
Changyang Tujia Autonomous County	Established by restructuring Changyang County in 1984	Changyang County
Wufeng Tujia Autonomous County	Established by restructuring Wufeng County in 1984	Wufeng County
Yidu City	Established by restructuring Zhicheng City in 1998	Zhicheng City (restructured from Yidu County in 1987)
Dangyang City	Established by restructuring Dangyang County in 1988	Dangyang County
Zhijiang City	Established by restructuring Zhijiang County in 1996	Zhijiang County
Xiangcheng District	Established in 1995	Xiangyang County
Fancheng District	Established in 1995
Xiangzhou District	Established by restructuring Xiangyang District in 2010 (Xiangyang District was restructured from Xiangyang County in 2001)
Laobaihekou City	Established by merging Guanghua County and Laobaihekou City in 1983 (county-level Laobaihekou City was established in 1951, abolished in 1952, and re-established as a county-level city in 1979)	Guanghua County, Laobaihekou City
Zaoyang City	Established by restructuring Zaoyang County in 1988	Zaoyang County
Yicheng City	Established by restructuring Yicheng County in 1994	Yicheng County
Liangzihu District	Established in 1987	Echeng County
Huarong District	Established in 1987
Echeng District	Established in 1984
Jingzhou District	Established in 1994	Jiangling County
Shashi District	Shashi City existed since 1949; became Shashi District after 1994	Shashi City
Jianli City	Established by restructuring Jianli County in 2020	Jianli County
Shishou City	Established by restructuring Shishou County in 1986	Shishou County
Honghu City	Established by restructuring Honghu County in 1987	Honghu County
Songzi City	Established by restructuring Songzi County in 1995	Songzi County
Xiaonan District	Established in 1993	Xiaogan County
Xiaochang County	Established in 1993
Dawu County	Renamed from Lishan County in 1952	Lishan County
Yingcheng City	Established by restructuring Yingcheng County in 1986	Yingcheng County
Anlu City	Established by restructuring Anlu County in 1987	Anlu County
Hanchuan City	Established by restructuring Hanchuan County in 1997	Hanchuan County
Huangzhou District	Established in 1995	Huangzhou City (restructured from Huanggang County in 1990)
Tuanfeng County	Established in 1995
Hong'an County	Renamed from Huang'an County in 1952	Huang'an County
Macheng City	Established by restructuring Macheng County in 1986	Macheng County
Wuxue City	Established by restructuring Guangji County in 1987	Guangji County
